# Supplementary material for: Habitat disturbance influences the skin microbiome of a rediscovered neotropical-montane frog
Source: BMC Microbiol. 2020 Sep 22;20:292. doi: 10.1186/s12866-020-01979-1 (PMC7509932; doi:10.1186/s12866-020-01979-1)
Supplement: Supplementary file 3 — Additional file 3 : Table S5. Fold-changes of bacterial ASVs detected on the skin of tadpoles that differ between undisturbed/disturbed habitats. Table S6. Fold-changes of bacterial ASVs detected on the skin of adults that differ between undisturbed/disturbed habitats. [file 12866_2020_1979_MOESM3_ESM.xlsx]

## Sheet: sigtab_adult
Additional file 3: Table S5. Fold-changes of bacterial ASVs detected on the skin of tadpoles that differ between undisturbed/disturbed habitats.
Life stage	Habitat	ASV ID	Phylum	Class	Order	Family	Genus	Species	logFC	logCPM	PValue	FDR
Tadpoles	Undisturbed	4a80d31bb1535611d537700e6f64db6d	Proteobacteria	Betaproteobacteria	Burkholderiales	-	-	-	-9.66247	14.9176	1.80513e-32	2.23836e-30
Tadpoles	Undisturbed	786d805c14aff1b831fc576f458d8ed7	Actinobacteria	Actinobacteria	Actinomycetales	ACK-M1	-	-	-8.59095	13.8566	4.05331e-23	1.67537e-21
Tadpoles	Undisturbed	10b0fc095ff4e6ce56ff3bf19a221bb7	Firmicutes	Clostridia	Clostridiales	-	-	-	-5.56019	10.9631	6.99862e-13	1.73566e-11
Tadpoles	Undisturbed	c322231b6544397ebecd2160428dcdf6	Firmicutes	Bacilli	Bacillales	Planococcaceae	-	-	-7.18277	12.481	2.70759e-12	5.59569e-11
Tadpoles	Undisturbed	ddd605eb09794c31ea0268fdcf008b88	Lentisphaerae	[Lentisphaeria]	Victivallales	Victivallaceae	-	-	-6.80751	12.1211	7.17598e-12	1.27117e-10
Tadpoles	Undisturbed	9cc23be641fab1d4d496df6b8c372e0a	Bacteroidetes	Bacteroidia	Bacteroidales	Rikenellaceae	PW3	-	-6.25514	11.5994	3.68022e-11	5.70433e-10
Tadpoles	Undisturbed	cc966faf2954b75a2348feed2a42548e	Proteobacteria	Alphaproteobacteria	Rhodospirillales	Acetobacteraceae	-	-	-5.67996	11.0703	4.35996e-11	6.00705e-10
Tadpoles	Undisturbed	1631dc43168d21428b9f38ec18f5841b	Firmicutes	Clostridia	Clostridiales	Clostridiaceae	-	-	-6.02761	11.3881	7.12326e-11	8.83285e-10
Tadpoles	Undisturbed	798363cfebd47161d9fddb30c4c3fa91	Firmicutes	Bacilli	Bacillales	Bacillaceae	-	-	-5.90196	11.2725	1.03438e-10	1.16603e-09
Tadpoles	Undisturbed	643d3000d55dc8e6a0f9a03504e29564	Proteobacteria	Alphaproteobacteria	Sphingomonadales	Sphingomonadaceae	-	-	-5.8148	11.1927	1.30611e-10	1.34965e-09
Tadpoles	Undisturbed	a60d6f5f3748853f8695f4c91335bb43	Proteobacteria	Betaproteobacteria	Burkholderiales	Comamonadaceae	-	-	-5.33196	10.7594	2.28417e-10	1.94044e-09
Tadpoles	Undisturbed	7db561b9c324f31907499f314f1b08d1	Bacteroidetes	Bacteroidia	Bacteroidales	Prevotellaceae	Prevotella	-	-5.55868	10.961	2.55549e-10	1.94044e-09
Tadpoles	Undisturbed	b737c9c69221d8c153e313fb9171c786	Bacteroidetes	Bacteroidia	Bacteroidales	Rikenellaceae	PW3	-	-5.54743	10.9509	2.66028e-10	1.94044e-09
Tadpoles	Undisturbed	ac0e281c83779ae1db714b891dda7309	Bacteroidetes	Bacteroidia	Bacteroidales	Bacteroidaceae	Bacteroides	-	-5.50151	10.9098	2.95332e-10	2.03451e-09
Tadpoles	Undisturbed	a13b4a62b7b4382ce213cefcdab529aa	Firmicutes	Clostridia	Clostridiales	Veillonellaceae	-	-	-5.42802	10.8444	3.63194e-10	2.37032e-09
Tadpoles	Undisturbed	071d1a7a2f4510e5f502cf2fb8ae20c1	Proteobacteria	Alphaproteobacteria	-	-	-	-	-5.33571	10.7627	4.47519e-10	2.77462e-09
Tadpoles	Undisturbed	4f3e6b18a96a52da2c3b780e9508be26	Firmicutes	Clostridia	Clostridiales	Clostridiaceae	Clostridium	-	-4.57172	10.1131	6.19937e-10	3.66058e-09
Tadpoles	Undisturbed	e7d5379bfe73dd29a09cb01413696cd7	Firmicutes	Clostridia	Clostridiales	Ruminococcaceae	-	-	-5.13122	10.5839	8.6977e-10	4.78691e-09
Tadpoles	Undisturbed	a817b4d907a30f1dcc6b3917809999ff	Bacteroidetes	Bacteroidia	Bacteroidales	[Odoribacteraceae]	Odoribacter	-	-5.09635	10.5537	9.13257e-10	4.78691e-09
Tadpoles	Undisturbed	f179bd107516ffa74815272feed765a8	Proteobacteria	Betaproteobacteria	Burkholderiales	Alcaligenaceae	Sutterella	-	-5.10514	10.5613	9.26498e-10	4.78691e-09
Tadpoles	Undisturbed	5673ae66819e3bdbbc09461e4959159e	Proteobacteria	Gammaproteobacteria	Enterobacteriales	Enterobacteriaceae	-	-	-5.05834	10.521	1.01474e-09	5.0331e-09
Tadpoles	Undisturbed	ca1eafba3dd0724b00fff91646387dfa	Bacteroidetes	Bacteroidia	Bacteroidales	-	-	-	-4.98634	10.4593	1.28965e-09	5.95263e-09
Tadpoles	Undisturbed	41085164b2f5229ce19fa223e82f8b64	Bacteroidetes	Bacteroidia	Bacteroidales	Rikenellaceae	AF12	-	-4.98157	10.4552	1.29614e-09	5.95263e-09
Tadpoles	Undisturbed	703edaf819c11516b71a49a62d72b939	Bacteroidetes	Bacteroidia	Bacteroidales	Rikenellaceae	PW3	-	-4.94528	10.4243	1.53714e-09	6.80732e-09
Tadpoles	Undisturbed	b3333dff35fcb0bca40dfab242491ddd	Actinobacteria	Coriobacteriia	Coriobacteriales	Coriobacteriaceae	Collinsella	-	-4.83059	10.3273	2.37354e-09	9.81062e-09
Tadpoles	Undisturbed	821eed576f621b5d223948afd8ffca39	Proteobacteria	Betaproteobacteria	Methylophilales	Methylophilaceae	-	-	-5.03991	12.1939	3.90471e-09	1.51308e-08
Tadpoles	Undisturbed	f6217ddefa08f7b230dbbcc57125db9d	Firmicutes	Clostridia	Clostridiales	Veillonellaceae	Megasphaera	-	-4.48784	10.0451	9.29832e-09	3.39115e-08
Tadpoles	Undisturbed	026b68ad384fbb3f5bb0f6769b1b4fce	Proteobacteria	Betaproteobacteria	Burkholderiales	Oxalobacteraceae	-	-	-5.2649	12.3272	1.28082e-08	4.4117e-08
Tadpoles	Undisturbed	54ca95911a5f066ac9f31bd854d17ba3	Proteobacteria	Epsilonproteobacteria	Campylobacterales	Helicobacteraceae	Flexispira	-	-4.27039	9.87259	2.07042e-08	6.26177e-08
Tadpoles	Undisturbed	832af5ba9f90a1e9b4732245ade78d1f	Fusobacteria	Fusobacteriia	Fusobacteriales	Fusobacteriaceae	u114	-	-3.93256	9.61584	8.28834e-08	2.3358e-07
Tadpoles	Undisturbed	6a5f26e61be36aac88ef79267d833b3d	Verrucomicrobia	Verrucomicrobiae	Verrucomicrobiales	Verrucomicrobiaceae	Luteolibacter	-	-3.87198	9.57137	1.07081e-07	2.88653e-07
Tadpoles	Undisturbed	dbeba1d327fbfd5d806fb46c28535a5d	Firmicutes	Bacilli	Bacillales	Planococcaceae	Solibacillus	-	-3.76499	9.49406	1.71922e-07	4.26368e-07
Tadpoles	Undisturbed	769b878abab9d1b4813444fe1ce72ba2	Bacteroidetes	Flavobacteriia	Flavobacteriales	Flavobacteriaceae	Flavobacterium	succinicans	-3.70837	9.45379	2.20153e-07	5.35274e-07
Tadpoles	Undisturbed	69d62687191fa27cf00695791db72c26	Bacteroidetes	Bacteroidia	Bacteroidales	Bacteroidaceae	Bacteroides	-	-4.722	11.4559	2.9015e-07	6.91897e-07
Tadpoles	Undisturbed	f1ac4f6c7ea2e0ffc1cae6f732efba22	Fusobacteria	Fusobacteriia	Fusobacteriales	Fusobacteriaceae	u114	-	-4.445	15.2876	5.63721e-07	1.24824e-06
Tadpoles	Undisturbed	efbe1f58b1e2984ddc53a64f047d94ff	Proteobacteria	Betaproteobacteria	Burkholderiales	Oxalobacteraceae	Janthinobacterium	lividum	-4.09871	11.3163	9.48273e-07	1.99298e-06
Tadpoles	Undisturbed	ca2dd7d6f85d43f16bde2f9115535597	Proteobacteria	Betaproteobacteria	Neisseriales	Neisseriaceae	Aquitalea	magnusonii	-3.92186	13.0713	0.000148691	0.000259685
Tadpoles	Undisturbed	12e5ea96b2b4f0557abcb459f181397a	Firmicutes	Bacilli	Bacillales	Bacillaceae	Bacillus	muralis	-2.78945	9.71797	0.000188688	0.000324963
Tadpoles	Undisturbed	617cf360b182edce2e0f38a88b81a6f7	Proteobacteria	Betaproteobacteria	Neisseriales	Neisseriaceae	Aquitalea	-	-3.25882	11.5324	0.000394063	0.000660322
Tadpoles	Disturbed	ad53576cccb4fb7af5597cb3f5168ab2	Proteobacteria	Betaproteobacteria	Burkholderiales	Comamonadaceae	Limnohabitans	curvus	11.6255	17.3548	5.49578e-24	3.40738e-22
Tadpoles	Disturbed	97ddd9b925bb7a817289616ee8868731	Proteobacteria	Betaproteobacteria	Burkholderiales	Comamonadaceae	-	-	10.2501	15.9823	5.91537e-14	1.83377e-12
Tadpoles	Disturbed	0b857b66af2da6b99cd3c289f8aa0785	Proteobacteria	Betaproteobacteria	Burkholderiales	-	-	-	6.68904	12.4659	2.10531e-10	1.94044e-09
Tadpoles	Disturbed	ec5bc279ea8415357de720540be2fc63	Proteobacteria	Betaproteobacteria	Burkholderiales	Comamonadaceae	Limnohabitans	-	7.72386	13.476	2.5233e-10	1.94044e-09
Tadpoles	Disturbed	153f356ece574810a44e02fb4be384fe	Verrucomicrobia	[Spartobacteria]	[Chthoniobacterales]	[Chthoniobacteraceae]	Candidatus Xiphinematobacter	-	7.18813	12.951	1.62656e-09	6.95495e-09
Tadpoles	Disturbed	5c53fd4d159d757d01841d4b9c9ac7e0	Proteobacteria	Betaproteobacteria	Burkholderiales	Comamonadaceae	-	-	6.72465	12.5004	3.19606e-09	1.27843e-08
Tadpoles	Disturbed	fa9b023e069cbd2762405065c42e5bac	Proteobacteria	Deltaproteobacteria	Desulfovibrionales	Desulfovibrionaceae	Desulfovibrio	-	6.01189	11.8174	6.14833e-09	2.31028e-08
Tadpoles	Disturbed	ac096fe890efba2b866a9ccf74342723	Bacteroidetes	Bacteroidia	Bacteroidales	Rikenellaceae	PW3	-	7.1085	12.8733	1.27828e-08	4.4117e-08
Tadpoles	Disturbed	bdee48cbbe25a0635e0ab268f9fd4d40	Synergistetes	Synergistia	Synergistales	Dethiosulfovibrionaceae	-	-	6.61919	12.3986	1.32854e-08	4.4524e-08
Tadpoles	Disturbed	8470e6c32597cc846da978e1281b0fc8	Proteobacteria	Alphaproteobacteria	Rhodospirillales	Rhodospirillaceae	Rhodospirillum	-	5.91132	11.7223	1.60656e-08	5.24246e-08
Tadpoles	Disturbed	9f129e6b7fe8cb7e1c8f2fad4c52114a	Proteobacteria	Betaproteobacteria	Burkholderiales	Comamonadaceae	-	-	5.85362	11.6679	1.65217e-08	5.25307e-08
Tadpoles	Disturbed	600cf373820965ff26cd8440f8e64d3a	Firmicutes	Clostridia	Clostridiales	-	-	-	7.93892	13.6878	1.76578e-08	5.47393e-08
Tadpoles	Disturbed	747a7aa2de9b51bb3953b3570f860107	Proteobacteria	Alphaproteobacteria	Rhodospirillales	Rhodospirillaceae	Rhodospirillum	-	6.24408	12.0384	5.45572e-08	1.61074e-07
Tadpoles	Disturbed	f35f54c1843f3ebc24969eb99022c11b	Firmicutes	Clostridia	Clostridiales	Christensenellaceae	-	-	6.83893	12.6112	5.81844e-08	1.67788e-07
Tadpoles	Disturbed	37808e84336326ebe0f07e42f592921e	Firmicutes	Clostridia	Clostridiales	Lachnospiraceae	-	-	5.81475	11.6314	8.58154e-08	2.36469e-07
Tadpoles	Disturbed	143ecf4f778dc9abd906142d0d5b8418	Proteobacteria	Betaproteobacteria	Gallionellales	Gallionellaceae	Gallionella	-	5.42355	11.2667	1.17447e-07	3.09859e-07
Tadpoles	Disturbed	b83aa166dbf5835279fac3248722153e	Firmicutes	Clostridia	Clostridiales	Ruminococcaceae	-	-	4.98125	11.4802	1.27755e-07	3.30034e-07
Tadpoles	Disturbed	b5e365002af8b3668a7ea11e027b69e6	Cyanobacteria	Oscillatoriophycideae	Oscillatoriales	Phormidiaceae	Phormidium	-	5.32993	11.1805	1.57365e-07	3.98231e-07
Tadpoles	Disturbed	de0e4196e4a42b7bf054c699d79c9ae5	Firmicutes	Clostridia	Clostridiales	Ruminococcaceae	-	-	5.71846	11.541	3.8394e-07	8.98274e-07
Tadpoles	Disturbed	9de34a8d830ca5c52e1fb293cb34800a	Proteobacteria	Betaproteobacteria	Burkholderiales	Comamonadaceae	-	-	5.14379	11.0104	4.28286e-07	9.83471e-07
Tadpoles	Disturbed	4332703d0198bd54b2c82d2638df3d12	Firmicutes	Clostridia	Clostridiales	Ruminococcaceae	-	-	5.39553	11.2409	4.43544e-07	9.99989e-07
Tadpoles	Disturbed	5035da9a2ad1e6b52691982e7653a7d7	Bacteroidetes	[Saprospirae]	[Saprospirales]	Chitinophagaceae	-	-	5.40448	11.2491	5.85018e-07	1.27267e-06
Tadpoles	Disturbed	49a3bdcb277b734488f25524c4f3d0ea	Firmicutes	Clostridia	Clostridiales	Ruminococcaceae	-	-	5.32464	11.7542	7.22465e-07	1.54458e-06
Tadpoles	Disturbed	2e6005d88ec49dcdba1581f468550597	Proteobacteria	Betaproteobacteria	Burkholderiales	Comamonadaceae	-	-	4.91039	10.8001	1.28777e-06	2.66138e-06
Tadpoles	Disturbed	1fef56821f352392dc699eb25ceafd10	Firmicutes	Clostridia	Clostridiales	Ruminococcaceae	-	-	5.17697	11.0406	1.55241e-06	3.15572e-06
Tadpoles	Disturbed	7ce9e4f259db2c94136e470eb8ccfabd	Cyanobacteria	Synechococcophycideae	Synechococcales	-	-	-	4.92289	10.8113	1.74407e-06	3.48813e-06
Tadpoles	Disturbed	b5852d48633d052c9dcbf9a3c67364cb	Cyanobacteria	Synechococcophycideae	Synechococcales	-	-	-	4.60321	10.5288	2.93666e-06	5.7801e-06
Tadpoles	Disturbed	83ba5153aeb46beab50bfeb8ae6ff1d3	Firmicutes	Clostridia	Clostridiales	Ruminococcaceae	-	-	5.30291	11.6854	3.10694e-06	6.0197e-06
Tadpoles	Disturbed	647bea3131d8fa04b794bd206cd78a64	Armatimonadetes	SJA-176	RB046	-	-	-	4.57149	11.4961	1.01381e-05	1.93404e-05
Tadpoles	Disturbed	4cbfff144d4e7a4e0f4619ed505be070	Proteobacteria	Gammaproteobacteria	Enterobacteriales	Enterobacteriaceae	-	-	4.04904	10.0586	1.7223e-05	3.23583e-05
Tadpoles	Disturbed	2790784deb7d6313e4a5a4e137be2111	Deferribacteres	Deferribacteres	Deferribacterales	Deferribacteraceae	Mucispirillum	-	4.77005	12.538	1.90576e-05	3.52708e-05
Tadpoles	Disturbed	ee5cd387cb651c9f2597988f74109ca1	Firmicutes	Clostridia	Clostridiales	-	-	-	4.59053	11.0769	2.10192e-05	3.83291e-05
Tadpoles	Disturbed	b19b49bb4fdb29fab5274449e7eab205	Proteobacteria	Deltaproteobacteria	Desulfuromonadales	Geobacteraceae	Geobacter	-	5.36099	15.1716	2.65061e-05	4.76342e-05
Tadpoles	Disturbed	4b5dccdb227f676e35eaf5e22fee4832	Bacteroidetes	Bacteroidia	Bacteroidales	-	-	-	4.23139	11.7408	6.23491e-05	0.000110447
Tadpoles	Disturbed	63afe8e6aac58bf0d670a82ca5bc574c	Proteobacteria	Gammaproteobacteria	Enterobacteriales	Enterobacteriaceae	-	-	3.98645	11.4467	0.000286759	0.000487098
Tadpoles	Disturbed	f8aeec3c1ff0f4e7e1c829e4db0618d9	Proteobacteria	Gammaproteobacteria	Pseudomonadales	Pseudomonadaceae	Pseudomonas	veronii	3.15576	12.0038	0.000568425	0.000939796
Additional file 3: Table S6. Fold-changes of bacterial ASVs detected on the skin of adults that differ between undisturbed/disturbed habitats.
Life stage	Habitat	ASV ID	Phylum	Class	Order	Family	Genus	Species	logFC	logCPM	PValue	FDR
Adults	Undisturbed	30ad487e1e86be71afce4e03fd7553b5	Proteobacteria	Gammaproteobacteria	Alteromonadales	[Chromatiaceae]	Alishewanella	-	-9.09901	14.5173	1.17492e-37	1.95036e-35
Adults	Undisturbed	574e8caab36aeec090d4c0004e73ff7c	Cyanobacteria	Nostocophycideae	Nostocales	Nostocaceae	-	-	-8.02562	13.459	2.3104e-30	1.91763e-28
Adults	Undisturbed	65a9145bd215ace287ce9007d4672d56	Cyanobacteria	Nostocophycideae	Nostocales	Nostocaceae	-	-	-6.18558	11.6907	3.09002e-18	1.70981e-16
Adults	Undisturbed	205f8255db56fbbc2c5999ed97063cab	Firmicutes	Bacilli	Lactobacillales	Streptococcaceae	Streptococcus	anginosus	-6.41588	11.9066	7.28444e-17	3.02304e-15
Adults	Undisturbed	f7f7ca9b223efa74a38f62dda65ac9d9	Proteobacteria	Gammaproteobacteria	Xanthomonadales	Xanthomonadaceae	Lysobacter	-	-6.25728	11.7577	1.45191e-16	4.82033e-15
Adults	Undisturbed	a87fd9fe4beef8f9fb30475d751d9156	Cyanobacteria	Nostocophycideae	Nostocales	Nostocaceae	-	-	-5.20646	10.8029	3.2531e-16	9.00025e-15
Adults	Undisturbed	f497d012ac0331572eef314655949c0f	Proteobacteria	Betaproteobacteria	Burkholderiales	Oxalobacteraceae	-	-	-5.54728	11.1054	7.28345e-16	1.72722e-14
Adults	Undisturbed	df6ddbf393add973b88e78a18fb45669	Firmicutes	Clostridia	Clostridiales	Clostridiaceae	Clostridium	perfringens	-5.55764	11.1147	1.47786e-15	3.06656e-14
Adults	Undisturbed	5931b5afa4f691e81f9fa835539139d9	Proteobacteria	Gammaproteobacteria	Legionellales	Coxiellaceae	Rickettsiella	-	-5.56229	11.5156	2.02953e-14	3.74335e-13
Adults	Undisturbed	92af590e88cda9460f3908ae6d8b9d5a	Firmicutes	Erysipelotrichi	Erysipelotrichales	Erysipelotrichaceae	-	-	-4.86179	10.5059	2.76957e-14	4.59748e-13
Adults	Undisturbed	d60ea32ec043b8cb552df7c488cae3c7	Firmicutes	Clostridia	Clostridiales	Ruminococcaceae	-	-	-4.96733	10.5958	3.17845e-14	4.79656e-13
Adults	Undisturbed	1854c8f61197a9b424144d405d063ae4	Cyanobacteria	Nostocophycideae	Nostocales	Nostocaceae	-	-	-4.86179	10.5059	5.41114e-14	7.48541e-13
Adults	Undisturbed	9ec8c45ceef6ba51add7b3d075ed401c	Actinobacteria	Actinobacteria	Actinomycetales	Actinomycetaceae	Actinomyces	-	-4.69938	10.3696	1.20131e-13	1.32276e-12
Adults	Undisturbed	3fd30429d518c31eba27aeb2c498bea5	Firmicutes	Clostridia	Clostridiales	-	-	-	-4.65969	10.3367	1.37869e-13	1.32276e-12
Adults	Undisturbed	9eda5b21166d68b38b40c58bd74c0c95	Proteobacteria	Gammaproteobacteria	Pasteurellales	Pasteurellaceae	-	-	-4.61888	10.303	1.38028e-13	1.32276e-12
Adults	Undisturbed	a843ab84bf8e73a5f98298586f0b7105	Bacteroidetes	Bacteroidia	Bacteroidales	Bacteroidaceae	5-7N15	-	-4.63676	10.3177	1.41792e-13	1.32276e-12
Adults	Undisturbed	5cbab8b98ce6dc38d468f05c53416a90	Bacteroidetes	Bacteroidia	Bacteroidales	-	-	-	-4.62247	10.3059	1.43432e-13	1.32276e-12
Adults	Undisturbed	0ed3a6836e138f14044f6950ad7280d2	Actinobacteria	Actinobacteria	Actinomycetales	Actinomycetaceae	Actinomyces	-	-4.43485	10.1531	2.34431e-13	2.04819e-12
Adults	Undisturbed	ae9e27d422d1bd3e78ac6a9884ed033a	Bacteroidetes	Bacteroidia	Bacteroidales	-	-	-	-4.47915	10.1888	3.01792e-13	2.40422e-12
Adults	Undisturbed	d575a53ba43a73c7142c13b1c781ef1b	Firmicutes	Clostridia	Clostridiales	Ruminococcaceae	Ruminococcus	-	-4.48311	10.192	3.04149e-13	2.40422e-12
Adults	Undisturbed	dd36571922ab7a138ee06438ab9c7891	Proteobacteria	Betaproteobacteria	Neisseriales	Neisseriaceae	Neisseria	bacilliformis	-4.30441	10.0491	8.11993e-13	5.86047e-12
Adults	Undisturbed	9f54f5f308575b73eb609e5989ffa63e	Firmicutes	Clostridia	Clostridiales	Ruminococcaceae	-	-	-4.24735	10.0042	1.16679e-12	7.74747e-12
Adults	Undisturbed	0620537eb4a0142d33dd9343beb0be23	Firmicutes	Clostridia	Clostridiales	-	-	-	-4.15107	9.92932	2.1311e-12	1.36063e-11
Adults	Undisturbed	4c0ecfcff819c2d6551587fc746e3626	Lentisphaerae	[Lentisphaeria]	Victivallales	Victivallaceae	Victivallis	vadensis	-4.04791	9.85036	4.05507e-12	2.49311e-11
Adults	Undisturbed	72fa10be6e65007f684407fba366cbcb	Firmicutes	Clostridia	Clostridiales	Lachnospiraceae	-	-	-3.9368	9.76682	8.29178e-12	4.74633e-11
Adults	Undisturbed	e5d896e38cc07777628f4fee95d14f4d	Firmicutes	Clostridia	Clostridiales	Ruminococcaceae	-	-	-3.91937	9.75387	9.30085e-12	5.14647e-11
Adults	Undisturbed	b151ec162c8d3f665147c9f6f10404dd	Firmicutes	Clostridia	Clostridiales	Lachnospiraceae	-	-	-3.88386	9.72759	1.13832e-11	6.00861e-11
Adults	Undisturbed	7540ab8cbae5c8729d66de90bf6389cb	Proteobacteria	Alphaproteobacteria	Rhodobacterales	Hyphomonadaceae	-	-	-3.88086	9.72538	1.15829e-11	6.00861e-11
Adults	Undisturbed	3224c22e7194562981dc5cb1b913f840	Firmicutes	Clostridia	Clostridiales	Veillonellaceae	Phascolarctobacterium	-	-3.85053	9.70308	1.39127e-11	6.99853e-11
Adults	Undisturbed	9ea8eab9becc4648e7a8ec688e06e680	Proteobacteria	Deltaproteobacteria	Myxococcales	-	-	-	-3.79108	9.65974	2.04678e-11	9.70758e-11
Adults	Undisturbed	e212191cc345a69922f945264d943a5a	Chloroflexi	Ktedonobacteria	Thermogemmatisporales	Thermogemmatisporaceae	-	-	-3.74894	9.62932	2.66388e-11	1.19514e-10
Adults	Undisturbed	70a60612f186462ac3e8cd7ffb50690c	Proteobacteria	Alphaproteobacteria	Rhodobacterales	Rhodobacteraceae	Paracoccus	marcusii	-3.62946	10.0561	3.27367e-10	1.10904e-09
Adults	Undisturbed	026b68ad384fbb3f5bb0f6769b1b4fce	Proteobacteria	Betaproteobacteria	Burkholderiales	Oxalobacteraceae	-	-	-4.53049	14.0307	4.96795e-10	1.64936e-09
Adults	Undisturbed	5e0bf7dc55909cbc9df7e560d3b53b36	Acidobacteria	iii1-8	DS-18	-	-	-	-3.09427	9.19044	2.86034e-09	7.65832e-09
Adults	Undisturbed	9efc74cb84a9eaccdcb49bba357389d6	Chloroflexi	Ellin6529	-	-	-	-	-3.08909	9.18723	2.96376e-09	7.80927e-09
Adults	Undisturbed	edc9e5c16e40aff1eadce6597940f08f	Firmicutes	Bacilli	Lactobacillales	Streptococcaceae	Streptococcus	-	-3.67835	10.7829	7.3611e-08	1.50857e-07
Adults	Undisturbed	8012da7c810e58147175f741af2a78d2	Proteobacteria	Betaproteobacteria	Burkholderiales	Comamonadaceae	-	-	-3.76822	13.4275	9.24287e-06	1.6498e-05
Adults	Undisturbed	c13ea1ed2476f8e7b2ae632b1f4c9c08	Firmicutes	Clostridia	Clostridiales	Ruminococcaceae	-	-	-2.6243	10.8844	4.24773e-05	7.19513e-05
Adults	Undisturbed	fa3be2840777c910e6ffcce73ddc962d	Proteobacteria	Gammaproteobacteria	Pseudomonadales	Moraxellaceae	Acinetobacter	-	-2.48199	11.4826	4.9298e-05	8.18347e-05
Adults	Disturbed	a469fb794d83158f023fcef76e36e8fc	Bacteroidetes	Flavobacteriia	Flavobacteriales	[Weeksellaceae]	Chryseobacterium	-	6.07453	11.9826	8.92821e-14	1.14006e-12
Adults	Disturbed	8b48b3a21aa97d5820c51cdd7316d0e4	Firmicutes	Clostridia	Clostridiales	-	-	-	5.77942	11.7042	6.23779e-13	4.7067e-12
Adults	Disturbed	085aaa7c2420864ed93fec0265fffb81	Firmicutes	Clostridia	Clostridiales	Lachnospiraceae	Anaerostipes	-	7.43415	13.2963	1.10951e-12	7.67412e-12
Adults	Disturbed	8f6a74afceddd4d92ffb10c04ab60d4e	Bacteroidetes	Sphingobacteriia	Sphingobacteriales	Sphingobacteriaceae	-	-	6.23898	12.139	7.06055e-12	4.1859e-11
Adults	Disturbed	e652adfc14e3000566135c5a02417126	Bacteroidetes	Bacteroidia	Bacteroidales	Bacteroidaceae	Bacteroides	-	6.98905	14.4216	1.6723e-11	8.16478e-11
Adults	Disturbed	7a638cdf31b5880c3fc99519afa373f9	Proteobacteria	Gammaproteobacteria	Legionellales	Coxiellaceae	Rickettsiella	-	5.96404	11.878	2.15294e-11	9.92744e-11
Adults	Disturbed	482b1d58fcbc9ec39c5f29b96db03af2	Bacteroidetes	Bacteroidia	Bacteroidales	Bacteroidaceae	Bacteroides	-	6.13894	12.0438	3.27854e-11	1.43221e-10
Adults	Disturbed	f45e0293db0228c1b84b3c572b9b4b57	Bacteroidetes	Bacteroidia	Bacteroidales	[Odoribacteraceae]	Odoribacter	-	5.30196	11.2616	4.52961e-11	1.92799e-10
Adults	Disturbed	0941b13a455628e172ed302af638b86c	Bacteroidetes	Bacteroidia	Bacteroidales	Rikenellaceae	AF12	-	5.61068	11.5466	5.87679e-11	2.43887e-10
Adults	Disturbed	a0d6940e714f7493183203089bdade3d	Verrucomicrobia	Verrucomicrobiae	Verrucomicrobiales	Verrucomicrobiaceae	Akkermansia	-	5.77317	12.6043	7.69535e-11	3.11568e-10
Adults	Disturbed	7e8aa1ed3a06d4cda31a83baeaa70d7a	Proteobacteria	-	-	-	-	-	6.02186	11.9327	8.22648e-11	3.25142e-10
Adults	Disturbed	8b655dc6d3a6cfc09f8d867cf2843995	Firmicutes	Clostridia	Clostridiales	Lachnospiraceae	-	-	5.27419	11.2362	1.11341e-10	4.26194e-10
Adults	Disturbed	0eb0bf0bcd2d49eec5478d36449e0648	Firmicutes	Clostridia	Clostridiales	Lachnospiraceae	Coprococcus	-	5.50892	11.4521	1.12967e-10	4.26194e-10
Adults	Disturbed	3d5baff45729bf2214074c2e9f77ad10	Proteobacteria	Gammaproteobacteria	Pseudomonadales	Moraxellaceae	Acinetobacter	rhizosphaerae	5.42817	11.8356	1.27742e-10	4.71224e-10
Adults	Disturbed	b737c9c69221d8c153e313fb9171c786	Bacteroidetes	Bacteroidia	Bacteroidales	Rikenellaceae	PW3	-	5.62007	11.5553	1.31514e-10	4.74593e-10
Adults	Disturbed	a0061d582ea7ed4a7ec0c883a735ef28	Bacteroidetes	Bacteroidia	Bacteroidales	[Odoribacteraceae]	Odoribacter	-	5.36953	11.3236	1.52969e-10	5.40274e-10
Adults	Disturbed	0ddcd311e02f742e2e0e61ce02cf9c29	Proteobacteria	Gammaproteobacteria	Pseudomonadales	Pseudomonadaceae	Pseudomonas	umsongensis	4.79837	10.8082	3.18397e-10	1.10112e-09
Adults	Disturbed	25b2721dfbb2bce10d8b1c14bc512884	Actinobacteria	Actinobacteria	Actinomycetales	Microbacteriaceae	-	-	5.17209	11.1432	6.48218e-10	2.10989e-09
Adults	Disturbed	d4dee6eeaab9b155a5c61d1d97d9b330	Bacteroidetes	Bacteroidia	Bacteroidales	Bacteroidaceae	Bacteroides	ovatus	4.70439	10.7254	6.65601e-10	2.1248e-09
Adults	Disturbed	81931d6fb4f1500e73edaccd2fddee65	Bacteroidetes	Bacteroidia	Bacteroidales	[Odoribacteraceae]	Odoribacter	-	4.90976	10.9071	8.38677e-10	2.61334e-09
Adults	Disturbed	530b1f6e08fcd4a3c456a2737d130d8d	Firmicutes	Erysipelotrichi	Erysipelotrichales	Erysipelotrichaceae	-	-	4.80427	10.8134	8.50122e-10	2.61334e-09
Adults	Disturbed	6571967f27f2fa6b370aa7e4ba7502d7	Nitrospirae	Nitrospira	Nitrospirales	0319-6A21	-	-	4.28424	10.3639	9.74407e-10	2.93666e-09
Adults	Disturbed	9b4976fba4f60fcc89b682420fa1222f	Firmicutes	Clostridia	Clostridiales	Lachnospiraceae	Epulopiscium	-	4.84945	10.8534	9.90679e-10	2.93666e-09
Adults	Disturbed	ce58bb73d188de2af79a1bba4cfd3ad9	Bacteroidetes	Sphingobacteriia	Sphingobacteriales	Sphingobacteriaceae	-	-	4.5232	10.5677	1.07622e-09	3.13425e-09
Adults	Disturbed	d32e579b3ae7b2aae8d5bf9f027c29af	Proteobacteria	Betaproteobacteria	Burkholderiales	Comamonadaceae	-	-	4.55852	10.5982	1.49747e-09	4.28586e-09
Adults	Disturbed	ce0932e3265dfbbdb1378bb64b6cc5b2	Proteobacteria	Betaproteobacteria	Burkholderiales	Comamonadaceae	Rubrivivax	-	4.55293	10.5934	1.55215e-09	4.36706e-09
Adults	Disturbed	945184b6386c192c0066e0a98a154780	Proteobacteria	Gammaproteobacteria	Enterobacteriales	Enterobacteriaceae	-	-	5.05618	13.5815	1.74238e-09	4.82058e-09
Adults	Disturbed	47a9d10e32ffbceb163e240b65825d7e	Proteobacteria	Betaproteobacteria	Burkholderiales	Comamonadaceae	-	-	4.36625	10.4333	2.52467e-09	6.87041e-09
Adults	Disturbed	4f8b229d45450d82efd7228d1415461d	Proteobacteria	Deltaproteobacteria	Spirobacillales	-	-	-	4.21511	10.3059	3.03626e-09	7.87529e-09
Adults	Disturbed	22d71d6e04dfb1a490eafa427d17bd50	Bacteroidetes	Bacteroidia	Bacteroidales	Porphyromonadaceae	Macellibacteroides	fermentans	5.52863	12.6531	3.71295e-09	9.48231e-09
Adults	Disturbed	5d6ccef666fe9f3d8d5f196d32b602a5	Firmicutes	Clostridia	Clostridiales	Lachnospiraceae	Anaerostipes	-	4.3931	10.4561	5.3832e-09	1.35396e-08
Adults	Disturbed	16cce456ebf282ca1dc334fe341fc7ef	Firmicutes	Clostridia	Clostridiales	Clostridiaceae	Clostridium	septicum	4.23095	10.3192	6.51692e-09	1.61464e-08
Adults	Disturbed	0c95fd269b6c25b9d3745f996399cfa3	Proteobacteria	Alphaproteobacteria	Rhizobiales	-	-	-	4.3143	10.3893	6.92186e-09	1.68975e-08
Adults	Disturbed	ec365ff77faa913c662d982284e764d9	Bacteroidetes	Bacteroidia	Bacteroidales	Porphyromonadaceae	Parabacteroides	-	4.53772	11.8232	7.09371e-09	1.7066e-08
Adults	Disturbed	0aabfb314b158f5d0772969cbe5844e4	Proteobacteria	Betaproteobacteria	Burkholderiales	Comamonadaceae	-	-	4.26214	10.3453	7.88432e-09	1.86971e-08
Adults	Disturbed	2a53f4f29a6d2e0f0d6090b4e5b7fa72	Firmicutes	Bacilli	Bacillales	-	-	-	4.22569	10.3148	8.1739e-09	1.89225e-08
Adults	Disturbed	b7e046461f1acb067ce18376ba325d38	Proteobacteria	-	-	-	-	-	4.21511	10.3059	8.26571e-09	1.89225e-08
Adults	Disturbed	f617f0ce888fe9b6b91cb9069b7a11f5	Bacteroidetes	Cytophagia	Cytophagales	Cytophagaceae	Dyadobacter	-	4.23445	10.3221	8.39429e-09	1.89225e-08
Adults	Disturbed	7d02ec5ff019cc20a027a47e457edd8a	Proteobacteria	Gammaproteobacteria	Pseudomonadales	Moraxellaceae	Acinetobacter	-	4.02824	10.1514	8.43533e-09	1.89225e-08
Adults	Disturbed	1e066e71bb4db3ccc95d2a42209dde70	Firmicutes	Clostridia	Clostridiales	Lachnospiraceae	-	-	5.09894	12.2974	8.57522e-09	1.89798e-08
Adults	Disturbed	089d040449a6df816ff5de7f60ae862d	Bacteroidetes	Bacteroidia	Bacteroidales	Prevotellaceae	Prevotella	-	4.84863	11.2992	9.71783e-09	2.12258e-08
Adults	Disturbed	6a9844085892b01b41250b9fa50689b7	Firmicutes	Bacilli	Bacillales	Paenibacillaceae	Paenibacillus	-	3.94315	10.0823	1.57312e-08	3.3914e-08
Adults	Disturbed	56d61ff1b012ba9664294bf365e3ef16	Firmicutes	Clostridia	Clostridiales	Veillonellaceae	Megasphaera	-	4.00794	10.1349	1.63617e-08	3.4821e-08
Adults	Disturbed	f828fa96998b7b50d803004459008276	Verrucomicrobia	Verrucomicrobiae	Verrucomicrobiales	Verrucomicrobiaceae	-	-	5.52595	13.9653	4.61396e-08	9.69516e-08
Adults	Disturbed	e7be2bd0068c72de9b2bf34028214346	Firmicutes	Bacilli	Bacillales	Bacillaceae	-	-	3.69664	9.88643	5.38562e-08	1.11752e-07
Adults	Disturbed	1763dbd2ac5b6c96acebc480d8bcc4a2	Firmicutes	Bacilli	Bacillales	Bacillaceae	Bacillus	badius	3.40227	9.66206	8.31011e-08	1.68229e-07
Adults	Disturbed	0c286463fee70f9892a69784878f0411	Proteobacteria	Gammaproteobacteria	-	-	-	-	3.57223	9.79028	8.96168e-08	1.79234e-07
Adults	Disturbed	19db654810212bed606a8ddc45bc12fd	Proteobacteria	Betaproteobacteria	Burkholderiales	Oxalobacteraceae	-	-	3.50431	9.7386	1.16697e-07	2.30615e-07
Adults	Disturbed	3b70167bdb3686005c8e84393b75cbab	Chloroflexi	Ktedonobacteria	Thermogemmatisporales	Thermogemmatisporaceae	-	-	4.41791	12.1282	1.71396e-07	3.34727e-07
Adults	Disturbed	d8a8626db3b5815e1dd6750e4037d5c1	Planctomycetes	Planctomycetia	Gemmatales	Gemmataceae	-	-	3.70534	10.6007	4.92456e-07	9.50555e-07
Adults	Disturbed	cd3252d96bdb1efe5fc05bc00a9d9309	Actinobacteria	Actinobacteria	Actinomycetales	ACK-M1	-	-	3.84621	10.6747	5.3082e-07	1.00649e-06
Adults	Disturbed	b9e4e5fd4284d2f056921949c2800fad	Actinobacteria	Actinobacteria	Actinomycetales	Pseudonocardiaceae	Pseudonocardia	-	3.14412	9.47469	5.3356e-07	1.00649e-06
Adults	Disturbed	4e5ff310075a50266f9d480989d68398	Proteobacteria	Betaproteobacteria	Burkholderiales	Oxalobacteraceae	Polynucleobacter	-	4.23463	12.2989	1.37593e-06	2.56634e-06
Adults	Disturbed	c06ccd1f7d57566ef669942328b1a946	Proteobacteria	Gammaproteobacteria	Pseudomonadales	Pseudomonadaceae	Pseudomonas	-	3.67906	11.2873	2.56072e-06	4.7231e-06
Adults	Disturbed	19bc061d83f43d23ce31d11b63441ce3	Firmicutes	Clostridia	Clostridiales	Lachnospiraceae	-	-	4.20851	12.6052	2.88079e-06	5.25506e-06
Adults	Disturbed	7ff346973a282aa55de296afdb5d74af	Actinobacteria	Actinobacteria	Actinomycetales	Micrococcaceae	Arthrobacter	-	3.72822	12.1763	6.6347e-06	1.19713e-05
Adults	Disturbed	4e75e5966a5b498497a56164d4f98e1d	Bacteroidetes	Bacteroidia	Bacteroidales	Bacteroidaceae	Bacteroides	-	3.39328	11.4258	9.89197e-06	1.74688e-05
Adults	Disturbed	d0ec34dbfb350b13b941d51df55d392e	Proteobacteria	Gammaproteobacteria	Pseudomonadales	Pseudomonadaceae	Pseudomonas	viridiflava	3.26779	11.0952	1.99139e-05	3.47969e-05
Adults	Disturbed	d15bc449222795a9ff230013aa633686	Proteobacteria	Gammaproteobacteria	Pseudomonadales	Moraxellaceae	Acinetobacter	guillouiae	3.45993	12.0978	2.17321e-05	3.75783e-05
Adults	Disturbed	23f8248d84c7b63e1c84a7438cddcf7d	Verrucomicrobia	Verrucomicrobiae	Verrucomicrobiales	Verrucomicrobiaceae	Haloferula	rosea	3.53359	13.4535	4.15463e-05	7.10999e-05
Adults	Disturbed	d68fecb0ebc69df1d29d487a52def3a7	Bacteroidetes	Bacteroidia	Bacteroidales	Porphyromonadaceae	Parabacteroides	-	3.10502	11.5346	4.45152e-05	7.46416e-05
Adults	Disturbed	107273e73071282e4d0f4a0b46548da5	Proteobacteria	Gammaproteobacteria	Aeromonadales	Aeromonadaceae	-	-	3.15932	12.8647	5.99759e-05	9.85742e-05
Adults	Disturbed	921a2709711b7580ee6b83c09573f3e4	Bacteroidetes	Sphingobacteriia	Sphingobacteriales	Sphingobacteriaceae	-	-	3.17451	11.5384	0.000175686	0.000285921
Adults	Disturbed	4d72007c70f4abc0bf9e8fe8b826d07d	Proteobacteria	Gammaproteobacteria	Enterobacteriales	Enterobacteriaceae	-	-	3.15528	12.9498	0.000279383	0.000450267
Adults	Disturbed	fbbda364a0a79aa5f784da551b8f401e	Bacteroidetes	Bacteroidia	Bacteroidales	Rikenellaceae	PW3	-	2.59668	10.7636	0.0004638	0.000740296
Adults	Disturbed	5673ae66819e3bdbbc09461e4959159e	Proteobacteria	Gammaproteobacteria	Enterobacteriales	Enterobacteriaceae	-	-	2.74949	11.5143	0.000577128	0.000912412
Adults	Disturbed	7f8ccf26ea6ce555d096dbf5daeeb75f	Verrucomicrobia	Verrucomicrobiae	Verrucomicrobiales	Verrucomicrobiaceae	Akkermansia	-	2.78518	12.1424	0.000621162	0.000972764
